# Supplementary material for: Using a two-sample mendelian randomization analysis to explore the relationship between physical activity and Alzheimer’s disease
Source: Sci Rep. 2022 Jul 28;12:12976. doi: 10.1038/s41598-022-17207-x (PMC9334579; doi:10.1038/s41598-022-17207-x)
Supplement: Supplementary file 2 — Supplementary Tables. [file 41598_2022_17207_MOESM2_ESM.xlsx]

## Sheet: Supplementary Table1
Supplemetary Table 1. Characteristics of Wear-time
	Wear-time [median (IQR) hours]
Age (years)	Women	Men
45-54	164.9 (152.4-167) (n = 12,586)	165.4 (149.5-168.0) (n = 8655)
55-64	165.4 (156.0-167.0) (n = 21,322)	165.8 (156.5-168.0) (n = 14,410)
65-74	165.6 (159.1-168.0) (n = 22,821)	166.8 (160.8-168.0) (n = 20,595)
75-79	165.6 (158.9-167.0) (n = 1494)	166.8 (162.6-168.0) (n = 1695)

## Sheet: Supplemetary Table 2
Supplementary Table 2. Details of the overall activity, sedentary behavior, walking and moderate-intensity activity and their association with AD.
Exposures	SNP	Chr	Pos	EA	NEA	EAF	Association with Exposure			Association with AD
							Beta	SE	P-value	Beta	SE	P-value
overall activity	rs154103	5	151481997	T	C	0.34	-0.0254	0.0045	2.2e-08	-0.0223	0.0154	0.1467
	rs55938136	17	43798360	A	G	0.78	-0.0327	0.0051	2e-10	0.0393	0.0179	0.0278
	rs79947689	17	44339608	A	G	0.79	-0.0359	0.0054	3e-11	0.037	0.0241	0.1252
sedentary behavior	rs1858242	3	68527135	A	G	0.26	0.03	0.0051	3.3e-09	0.0071	0.0162	0.6621
	rs61776614	1	2166406	C	T	0.92	0.0477	0.0087	3.6e-08	0.0182	0.0341	0.5936
	rs737600	4	10153203	A	G	0.54	-0.0254	0.0045	1.3e-08	-0.0068	0.0145	0.6377
walking	rs142804168	6	32487361	G	A	0.88	-0.0484	0.0089	4.6e-08	0.0389	0.0307	0.2047
	rs7548269	1	21089472	T	C	0.61	-0.0268	0.0047	1.6e-08	0.04	0.0147	0.0064
moderate-intensity activity	rs10849145	12	4917168	T	C	0.83	0.0302	0.0059	3.9e-07	-0.0108	0.0196	0.5827
	rs112331800	5	57971707	G	A	0.98	-0.0756	0.0162	2.9e-06	0.0042	0.0522	0.9362
	rs116035878	3	104114315	C	T	0.98	-0.0778	0.017	4.6e-06	-0.0119	0.0802	0.8823
	rs118147078	12	132045607	C	T	0.98	-0.0724	0.0153	2.2e-06	0.0408	0.0755	0.5886
	rs12268044	10	98794615	C	T	0.59	0.023	0.0046	4.8e-07	0.0003	0.0148	0.9853
	rs13164534	5	16842346	C	T	0.81	-0.0276	0.0057	1.5e-06	0.0408	0.0184	0.0265
	rs138677488	7	45863454	T	C	0.9	0.038	0.0083	4.1e-06	0.0104	0.0438	0.8119
	rs141952124	2	112758691	G	A	0.98	0.0768	0.0155	7.6e-07	-0.0564	0.0555	0.3094
	rs144788391	20	545357	T	C	0.98	-0.0758	0.0152	5.9e-07	-0.0573	0.0711	0.4203
	rs1473279	18	76301803	A	G	0.51	-0.0215	0.0045	1.6e-06	0.0181	0.0143	0.2038
	rs147465171	5	152294186	G	T	0.34	-0.0233	0.0047	8.7e-07	-0.0045	0.0153	0.7666
	rs147568733	7	1382887	G	A	0.97	-0.071	0.0144	8.6e-07	-0.0753	0.0915	0.4104
	rs17244293	5	43277989	G	A	0.95	0.054	0.0103	1.4e-07	-0.1015	0.0347	0.0035
	rs2007212	11	38490584	C	T	0.47	0.0214	0.0045	2e-06	-0.0052	0.0142	0.7134
	rs2297453	9	123166160	A	G	0.26	0.0234	0.0051	4.4e-06	-0.0096	0.0165	0.5617
	rs35407	5	33946571	A	G	0.02	0.0808	0.0158	3.2e-07	0.0562	0.0428	0.1894
	rs55872725	16	53809123	C	T	0.59	-0.0248	0.0046	5e-08	-0.0026	0.0145	0.8567
	rs61759158	1	2217065	G	A	0.79	-0.0294	0.0059	6.6e-07	0.0118	0.0256	0.6436
	rs62092069	18	40735531	G	A	0.63	-0.0216	0.0046	3e-06	-0.0095	0.0148	0.5226
	rs62519850	8	114252247	C	T	0.79	0.027	0.0055	8.2e-07	-0.0036	0.0173	0.8349
	rs6533629	4	113494607	G	A	0.57	-0.0216	0.0045	2e-06	0.0361	0.0145	0.0129
	rs75892815	7	128526549	G	A	0.98	0.0749	0.0164	4.9e-06	-0.091	0.0966	0.346
	rs7648171	3	105222246	T	C	0.8	0.027	0.0055	1.1e-06	0.0158	0.0173	0.3615
	rs80012273	7	105816644	A	C	0.94	-0.0474	0.0095	6.9e-07	-0.0065	0.0359	0.8557
	rs80029528	3	197686513	C	T	0.94	-0.0493	0.0091	6.4e-08	-0.0108	0.0288	0.7091
Abbreviations: Chr, chromosome; EA, effect allele; EAF, effect allele frequency; SE, standard error.
